# Supplementary material for: Normal tissue architecture determines the evolutionary course of cancer
Source: Nat Commun. 2021 Apr 6;12:2060. doi: 10.1038/s41467-021-22123-1 (PMC8024392; doi:10.1038/s41467-021-22123-1)
Supplement: Supplementary file 11 — Source Data [file 41467_2021_22123_MOESM11_ESM.xlsx]

## Sheet: Figure 3A-F
	Figure 3A-F
		DCIS Clone sizes (fraction)	IDC Clone sizes (fraction)
	DC4	0.4	0.55
		0.6	0.45
	DC13	0.84	0.33
		0.16	0.67
	DC14	0.76	0.8
		0.24	0.2
	DC16	0.96	0.87
		0.37	0.03
		0.11	0.25
		0.29	0.1
	DC18	0.4	0.05
		0.6	0.95
		0.27	0.37
	DC20	0.08	0.26
		0.23	0.43
